# Supplementary material for: Synthesis and In Silico Analysis of New Polyheterocyclic Molecules Derived from [1,4]-Benzoxazin-3-one and Their Inhibitory Effect against Pancreatic α-Amylase and Intestinal α-Glucosidase
Source: Molecules. 2024 Jun 28;29(13):3086. doi: 10.3390/molecules29133086 (PMC11243342; doi:10.3390/molecules29133086)
Supplement: Supplementary file 1 [file molecules-29-03086-s001.zip]

Archive with 1 entries (1 files):
- molecules-3054530-supplementary.pdf
